# Supplementary material for: A Simple Model of the Rise and Fall of Civilizations
Source: Entropy (Basel). 2023 Sep 5;25(9):1298. doi: 10.3390/e25091298 (PMC10529410; doi:10.3390/e25091298)
Supplement: Supplementary file 1 [file entropy-25-01298-s001.zip]

Archive with 1 entries (1 files):
- entropy-2524101-Supplementary.pdf
